# Supplementary material for: Development of a rapid point-of-care patient reported outcome measure for cataract surgery in India
Source: Health Qual Life Outcomes. 2018 Jan 30;16:25. doi: 10.1186/s12955-018-0855-5 (PMC5789621; doi:10.1186/s12955-018-0855-5)
Supplement: Supplementary file 3 — Raw score to Rasch person-measure conversion. This worksheet allows researchers and clinicians to covert raw SF-IND-VFQ scores to interval scores without performing their own Rasch analysis. Caution should be exercised in applying this Rasch analysis to patient populations that are very different from the one in this study. (XLSX 12 kb) [file 12955_2018_855_MOESM3_ESM.xlsx]

## Sheet: Sheet1
SF-IND-VFQ Raw Score to Person Measure Conversion
Instructions: enter raw values in column C (blue) for each survey item. Final person measure (in logits) will be found in D18 (yellow). Higher scores represent greater visual ability.
Item No.	Item	Raw Score	Score conversion
Q1*	Climbing stairs		0
Q2*	Making out bumps		0
Q3*	Seeing animals or vehicles		0
Q4^	Recognizing faces		0
Q5*	Seeing outside in bright light		0
Q6	Frightened to go out		0
Q7*	Enjoy social functions less		0
Q8	Ashamed can't see		0
Q9^	Dazzled in bright light		0
Q10	Blurred in sunlight		0
Q11	Blurred vision		0
	Total Raw Score		0
	Total Person Measure		#N/A
*These are recoded items
^score of 1 recoded since no scores < 2 were coded for any patients in validation study
